# Supplementary material for: Peripherally Restricted Activation of Opioid Receptors Influences Anxiety-Related Behaviour and Alters Brain Gene Expression in a Sex-Specific Manner
Source: Int J Mol Sci. 2024 Dec 7;25(23):13183. doi: 10.3390/ijms252313183 (PMC11642130; doi:10.3390/ijms252313183)
Supplement: Supplementary file 1 [file ijms-25-13183-s001.zip]

Archive with 1 entries (1 files):
- ijms-3311485-supplementary.pdf
